# Supplementary material for: Molecular detection of Leptospira spp. in rats as early spatial predictor for human disease in an endemic urban area
Source: PLoS One. 2019 May 22;14(5):e0216830. doi: 10.1371/journal.pone.0216830 (PMC6530851; doi:10.1371/journal.pone.0216830)
Supplement: S1 Dataset — (XLSX) [file pone.0216830.s001.xlsx]

## Sheet: Variables
Caso	Area inundavel (1-sim)	Abastecimento Agua(0-sim)	Curso de agua (1-sim)	Cobertura verde (1-sim)	Arborizacao (1-sim)	Domicio ligado a esgoto(0-sim)	Esgoto a ceu aberto (1-sim)	Lixo acumulado (1-sim)	Coleta de lixo (0-sim)	Cacamba de lixo (0-sim)	Pavimentacao (0-sim)	Roedores	Soma dos fatores	Risco	area (metros)
0	0	0	0	0	1	0	0	0	0	1	0	1	2	0	86401
0	0	0	0	0	1	0	0	0	0	1	0	1	2	0	128908
1	0	0	1	0	1	0	1	1	0	1	0	1	3	0	135752
0	0	0	1	0	1	0	1	0	0	1	0	1	3	0	86663
0	0	0	1	0	1	0	1	0	0	0	0	1	2	0	89277
0	0	0	1	0	1	0	0	1	0	0	0	1	2	0	85615
0	0	0	0	1	1	0	0	1	0	1	0	1	3	0	59134
0	0	0	0	1	1	0	0	1	0	1	0	1	3	0	110486
0	0	0	0	1	1	0	0	1	0	1	0	1	3	0	322798
0	0	0	0	0	1	0	0	0	0	0	0	1	1	0	106912
0	0	0	0	0	1	0	0	0	0	0	0	1	1	0	64873
0	0	0	0	0	1	0	0	0	0	0	0	1	1	0	106283
0	0	0	1	0	1	0	1	0	0	1	0	1	3	0	130300
0	0	0	0	0	1	0	0	0	0	0	0	1	1	0	113517
0	0	0	0	0	1	0	0	0	0	0	0	1	1	0	113204
0	0	0	0	0	1	0	0	0	0	0	0	1	1	0	127949
0	0	0	0	0	1	0	0	1	0	1	0	0	1	0	226270
0	0	0	0	0	1	0	0	1	0	0	0	1	1	0	151042
0	0	0	1	0	1	0	1	1	0	1	0	1	3	0	25182
0	0	0	1	1	1	0	1	0	0	1	0	1	4	1	148176
0	0	0	1	1	1	0	1	0	0	1	0	0	3	0	128505
0	0	0	1	0	1	0	1	0	0	1	0	1	3	0	123643
0	0	0	0	0	1	0	0	0	0	0	0	1	1	0	140204
0	1	0	0	0	1	0	0	1	0	1	0	1	3	0	68863
0	1	0	1	0	1	0	1	1	0	0	0	0	2	0	71622
0	0	0	1	0	1	0	1	0	0	1	0	0	2	0	41990
0	1	0	0	0	1	0	1	1	0	0	0	0	1	0	101040
0	0	0	0	0	1	0	0	0	0	1	0	0	1	0	41955
0	0	0	0	0	1	0	0	0	0	1	0	0	1	0	86634
0	0	0	0	0	1	0	0	0	0	1	0	0	1	0	95835
0	0	0	0	0	1	0	0	0	0	1	0	1	2	0	126326
0	0	0	0	0	1	0	0	0	0	1	0	0	1	0	48956
0	0	0	0	1	1	0	0	0	0	1	0	1	3	0	62767
0	0	0	0	0	1	0	1	1	0	1	0	0	1	0	197430
0	0	0	0	0	1	0	0	1	0	1	0	1	2	0	37897
0	0	0	0	0	1	0	1	1	0	1	0	1	2	0	21576
0	0	0	1	0	0	0	1	0	0	1	0	1	3	0	66622
0	0	0	0	1	1	0	0	1	0	0	0	1	2	0	96574
0	0	0	1	0	1	0	1	0	0	0	0	1	2	0	106436
0	0	0	0	0	1	0	0	1	0	1	0	1	2	0	119016
0	1	0	1	0	1	0	1	1	0	1	0	0	3	0	40840
0	1	0	0	0	1	0	0	0	0	1	0	1	3	0	94564
0	1	0	1	0	1	0	1	1	0	1	0	1	4	1	65845
0	1	0	1	0	1	0	1	1	0	1	0	0	3	0	21727
0	0	0	0	0	1	0	0	0	0	1	0	0	1	0	30464
0	1	0	1	0	1	0	1	1	0	0	0	0	2	0	61491
0	0	0	1	0	1	0	1	0	0	1	0	0	2	0	72135
0	0	0	1	0	1	0	1	0	0	1	0	1	3	0	73041
1	0	0	1	0	1	0	1	0	0	1	0	1	3	0	65152
0	0	0	0	0	1	0	0	0	0	0	0	1	1	0	78086
0	0	0	0	0	0	0	0	0	0	1	0	1	2	0	19902
0	0	0	0	1	1	0	1	0	0	1	0	1	3	0	242449
0	0	0	1	0	0	0	0	0	0	1	0	1	3	0	40989
0	0	0	0	1	0	0	0	0	0	1	0	1	3	0	44306
0	0	0	0	1	0	0	0	0	0	0	0	1	2	0	60196
0	0	0	0	0	1	0	0	0	0	1	0	1	2	0	148424
0	0	0	0	0	1	0	0	0	0	0	0	1	1	0	157776
0	0	0	1	0	1	0	1	0	0	0	0	0	1	0	189827
0	0	0	1	0	1	0	1	1	0	0	0	1	2	0	63922
0	1	0	1	1	1	0	0	0	0	1	0	1	5	1	161362
0	1	0	0	0	1	0	0	1	0	1	0	0	2	0	72044
0	1	0	1	1	1	0	1	1	0	1	0	1	5	1	52163
0	1	0	1	0	0	0	1	1	0	1	0	0	3	0	76659
0	1	1	1	0	0	1	0	0	0	1	1	1	7	1	100133
1	1	0	1	0	1	0	1	0	0	0	0	1	3	0	87875
1	1	0	0	0	1	0	0	0	0	1	0	0	2	0	53965
0	1	0	0	0	1	0	0	1	0	1	0	1	3	0	44791
0	0	0	0	0	1	0	0	0	0	1	0	0	1	0	80872
1	0	0	0	0	1	0	0	1	0	1	0	0	1	0	81071
1	0	0	0	0	1	0	0	0	0	1	0	1	2	0	92845
0	0	0	0	0	1	0	0	0	0	1	0	1	2	0	167773
0	0	0	0	1	1	0	0	0	0	1	0	1	3	0	242423
0	0	0	0	0	1	0	0	0	0	1	0	1	2	0	293185
0	1	0	0	0	1	0	0	0	0	0	0	1	2	0	55997
0	1	0	1	1	1	0	0	0	0	1	0	1	5	1	76569
1	1	0	1	1	0	0	0	0	0	1	0	1	5	1	97758
0	1	0	1	0	1	0	1	1	0	0	0	1	3	0	98904
1	1	0	0	0	1	0	0	0	0	1	0	1	3	0	127514
0	1	0	0	0	1	0	1	1	0	1	0	1	3	0	157684
0	1	0	0	0	1	0	0	0	0	1	0	1	3	0	57269
0	0	0	0	1	1	0	0	0	0	0	0	1	2	0	388183
0	0	0	0	0	1	0	0	0	0	1	0	1	2	0	135711
0	0	0	0	1	1	0	1	0	0	1	0	1	3	0	178775
0	0	0	0	0	1	0	0	0	0	1	0	0	1	0	92693
0	0	0	0	0	1	0	0	0	0	0	0	0	0	0	34971
0	1	0	0	0	1	0	0	0	0	1	0	1	3	0	85365
0	1	0	0	0	1	0	0	1	0	1	0	1	3	0	56402
0	1	0	0	0	1	0	0	0	0	0	0	1	2	0	92287
0	1	0	0	0	1	0	0	0	0	0	0	1	2	0	99247
0	1	0	1	0	1	0	1	1	0	1	0	1	4	1	72799
0	1	0	1	0	1	0	1	0	0	1	0	1	4	1	155226
0	1	0	1	0	1	0	1	0	0	1	0	0	3	0	33909
0	0	0	0	0	1	0	0	0	0	1	0	1	2	0	46106
1	0	0	1	0	1	0	1	1	0	0	0	1	2	0	54244
0	1	0	1	1	1	0	1	1	0	1	0	1	5	1	39692
0	1	0	0	0	1	0	1	1	0	1	0	1	3	0	51582
0	1	0	1	1	1	0	1	1	0	0	0	1	4	1	249798
0	1	0	0	0	1	0	0	0	0	1	0	1	3	0	52978
1	1	1	1	1	0	1	0	0	0	1	1	0	7	1	747955
0	0	0	0	0	1	0	0	1	0	1	0	1	2	0	63996
1	1	0	0	0	0	0	1	0	0	1	0	1	3	0	69996
0	1	0	0	0	1	0	1	1	0	1	0	0	2	0	62422
0	0	0	0	1	1	0	0	0	0	1	0	0	2	0	105328
0	0	0	0	0	1	0	0	0	0	1	0	1	2	0	53520
0	0	0	0	1	1	0	0	0	0	1	0	0	2	0	79380
0	0	0	1	1	1	0	1	0	0	1	0	1	4	1	97874
0	1	0	0	0	1	0	0	0	0	1	0	1	3	0	51187
0	1	0	1	0	1	0	1	0	0	1	0	1	4	1	82088
0	0	1	1	0	0	1	0	0	0	1	1	0	5	1	41832
0	1	0	1	1	1	0	1	1	0	1	0	0	4	1	109610
0	1	0	0	1	1	0	1	1	0	0	0	1	3	0	95086
0	1	0	1	1	1	0	0	0	0	1	0	0	4	1	48549

## Sheet: Variables_Dictionary
Caso	0=não 1=sim
Área inundável	0=não 1=sim
Abastecimento água	0=sim 1=não
Curso de água	0=não 1=sim
Cobertura Verde	0=não 1=sim
Arborização	0=não 1=sim
Domícilio ligado a esgoto	0=sim 1=não
Esgoto a céu aberto	0=não 1=sim
Lixo acumulado	0=não 1=sim
coleta de lixo	0=sim 1=não
Caçamba de lixo	0=sim 1=não
Pavimentação	0=sim 1=não
Roedores	0=não 1=sim
Risco	0=não 1=sim

## Sheet: Coordinates_Capture
Grupo	Setor	Latitude	Longitude	Rato
2	1	2547175	4918896	Sim
2	1	2547215	49189951	Sim
2	2	2546885	4920544	Não
2	2	2546877	4920549	Não
2	2	2546801	4920557	Não
2	2	2546804	4920518	Não
2	2	2546604	4920647	Não
2	2	2546631	4920630	Não
2	2	2546581	4920540	Não
2	2	2546839	4920449	Não
2	2	2546774	4920440	Não
2	2	2546625	4920544	Não
2	2	2546597	4920417	Sim
2	2	2546753	4920597	Não
2	2	2546683	4920605	Não
2	2	2546802	4920340	Não
2	2	2546760	4920383	Não
2	2	2546551	4920433	Não
2	2	2546713	4920415	Não
2	2	2546711	4920369	Não
3	1	2547122	4919237	Sim
3	1	2541387	4924854	Não
3	1	2547248	4919351	Não
3	1	2547247	4919263	Não
3	1	2547245	4919212	Não
3	1	2547164	4919215	Não
3	1	2547219	4919297	Não
3	1	2547195	4919377	Não
3	1	2547183	4919431	Não
3	1	2547116	4919440	Não
3	1	2547110	4919387	Não
3	1	2547123	4919287	Não
3	1	2547181	4919316	Não
2	1	2541413	4924829	Sim
2	1	2547015	4919054	Sim
2	1	2547199	4918869	Não
2	1	2547132	4918909	Não
2	1	2547107	4918941	Não
2	1	2547101	4918929	Não
2	1	2547034	4918993	Não
2	1	2547054	4919026	Não
2	1	2547132	4919053	Não
2	1	2547182	4919046	Não
2	1	2547152	4919109	Não
2	1	2547056	4919060	Não
2	1	2547050	4919057	Não
3	1	2547150	4919241	Não
3	1	2547132	4919218	Não
3	1	2547159	4919215	Não
1	1	2547868	4919319	Sim
1	1	2547700	4919080	Sim
1	1	2547622	4919119	Sim
1	1	2548056	4919257	Não
1	1	2547973	4919303	Não
1	1	2547943	4919220	Não
1	1	2547929	4919352	Não
1	1	2547832	4919286	Não
1	1	2547905	4919195	Não
1	1	2547850	4919121	Não
1	1	2547435	4918784	Não
1	1	2547313	4919161	Não
1	1	2547422	4918944	Não
1	1	2547191	4918827	Não
1	1	2547170	4918795	Não
1	1	2547145	4918844	Não
1	1	2547128	4918823	Não
1	1	2546880	4918838	Não
1	1	2546901	4918831	Sim
3	2	2547851	4920607	Sim
3	2	2546658	4921260	Sim
4	1	2546579	4919822	Sim
4	1	2546531	4920000	Sim
3	2	2546454	4921161	Não
3	2	2546493	4921183	Não
3	2	2546579	4921188	Não
3	2	2546611	4921111	Não
4	1	25464886	4919930	Não
4	1	2546462	4919830	Não
4	1	2546396	4919857	Não
4	1	2546457	4920047	Não
4	1	2546423	4919975	Não
4	2	2547145	4920108	Não
4	2	2547092	4920041	Não
4	2	2547027	4920100	Não
4	2	2546965	4920020	Não
1	2	2546813	4919054	Não
1	2	2546880	4918983	Não
1	2	2546993	4918935	Não
1	2	2546926	4919066	Não
1	2	2546950	4919007	Não
1	2	2546715	4919038	Não
1	2	2546850	4918967	Não
1	2	2546903	4919025	Sim
4	1	2546780	4919122	Sim
4	1	2546952	4918946	Sim
4	1	2546919	4918961	Não
2	2	2546578	4920420	Sim
4	2	2541458	4924869	Não
2	2	2546753	4920407	Não
2	2	2546555	4920436	Não
2	2	2546879	4920497	Não
4	1	2546455	4920037	Não
4	1	2546382	4919849	Não
4	1	2546485	4920003	Não
4	1	2546562	4920062	Não
3	1	2547170	4919178	Não
3	1	2547050	4919355	Não
3	1	2547309	4919236	Não
1	1	2547709	4919249	Não
1	1	2548153	4919406	Não
3	2	2546580	4921196	Sim
1	1	2548074	4919252	Sim
3	2	2547396	4918959	Não
3	2	2546469	4921201	Não
3	2	2546493	4921120	Não
3	2	2546556	4921155	Não
3	2	2546493	4921183	Não
3	2	2546552	4921319	Não
1	1	2547709	4919249	Não
1	1	2547472	4918850	Não
4	1	2546456	4920072	Sim
2	2	2546677	4920441	Sim
1	1	2547133	4918845	Sim
1	1	2547129	4918635	Sim
1	1	2547129	4918691	Sim
4	1	2546449	4919879	Não
2	1	2547218	4918869	Não
2	1	2547147	4918921	Não
1	1	2547135	4918671	Não
1	1	2547077	4918676	Não

## Sheet: Data source
Fator de risco	Fonte de dados	Respostas possiveis
Area inundavel	area inundavel shape	1- setor classificado como inundavel; 2- setor nao inundavel
Abastecimento de agua	Planilha entorno01_PR v062, v063, v064, v065,	1- setor com rede publica de abastecimento; 2- setor com outros abastecimentos
Curso de agua	shapes: hidro cavas e varzeas, hidro lagos e represas, hidro rios	1- setor com curso de agua; 2- setor sem curso de agua
Cobertura verde	shapes: parques e bosques e pracas e jardinetes	1- setor com cobertura verde; setor sem cobertura verde
Arborizacao	Planilha entorno01_PR v044, v045, v046, v047, v048, v049	1- setor com domicilios com arborizacao; 2- setor com domicilio sem arborizacao	Utilizei apenas dados v044, v046 e v048
Renda	Planilha domiciliorenda_PR v001, v002	1- renda media por domicilio ate 1 salario minimo; 2- renda media por domicilio acima de 1 salario minimo
Domicilio ligado a rede de esgoto	Planilha entorno01_PR v102, v103 (ligados) e 104, 105 (nao ligados)	1- setor com domicilios com rede de esgoto; 2- setor com domicilio sem rede
Esgoto a ceu aberto	Planilha entorno01_PR v050, v051, v052, v053, v054, v055	1- setor com esgoto a ceu aberto; 2- setor sem esgoto a ceu aberto
Lixo	Planilha entorno01_PR v056, v057, v058, v059, v060, v061	1- Setor com lixo acumulado; 2- setor sem lixo acumulado
Coleta de lixo	Planilha entorno01_PR v162, 163	1- setor com coleta; 2- setor sem coleta
Cacamba de lixo	Planilha entorno01_PR v164, 165	1- setor com cacamba; 2-setor sem cacamba
Pavimentacao	Planilha entorno01_PR v014, v015, v016, v017, v018, v019	1- Setor com rua pavimentada; 2- setor sem rua pavimentada
Roedores	Planilha solicitacao desratizacao peridomicilio 2015	1- setor com solicitacao; 2-setor sem solicitacao

## Sheet: Rodents
Rato	Grupo	PCR Rim (0=positivo)
1	2	0
2	2	1
3	2	1
4	3	1
5	2	0
6	2	1
7	1	0
8	1	0
9	1	0
10	1	1
11	4	0
12	4	0
13	3	1
14	3	0
15	1	1
16	1	0
17	1	1
18	2	0
19	1	0
20	3	0
21	1	0
22	1	0
23	1	0
24	4	0
25	2	0
